# Supplementary material for: Nebivolol Polymeric Nanoparticles-Loaded In Situ Gel for Effective Treatment of Glaucoma: Optimization, Physicochemical Characterization, and Pharmacokinetic and Pharmacodynamic Evaluation
Source: Nanomaterials (Basel). 2024 Aug 14;14(16):1347. doi: 10.3390/nano14161347 (PMC11356797; doi:10.3390/nano14161347)
Supplement: Supplementary file 1 [file nanomaterials-14-01347-s001.zip]

Archive with 1 entries (1 files):
- nanomaterials-3137282-supplementary.pdf
